# Supplementary material for: Performance Evaluation of Deep Learning for the Detection and Segmentation of Thyroid Nodules: Systematic Review and Meta-Analysis
Source: J Med Internet Res. 2025 Aug 14;27:e73516. doi: 10.2196/73516 (PMC12352704; doi:10.2196/73516)
Supplement: Multimedia Appendix 2 [file jmir-v27-e73516-s002.xlsx]

## Sheet: Sheet3
Task type	Author [ref], year	Participants
		Inclusion criteria	Exclusion criteria	Labels
Segmentation	Zhou et al,2022	NR	NR	Irregular shapes or low contrast
	Xu et al,2024	(1) Each image contains at least one thyroid nodule area; (2) Lymphatic images or images containing a large number of colored areas are excluded; (3) Only one representative image among the images of the same area orthe same perspective of the patient is preserved.	NR	Thyroid Nodule/Thyroid Gland
	Wang et al,2023	NR	NR	Benign/Malignant
	Wang et al,2023	NR	NR	Benign/Malignant
	Usman et al, 2024	NR	NR	Benign/Malignant
	Usman et al, 2024	(1) Each image contains at least one thyroid nodule area; (2) Lymphatic images or images containing a large number of colored areas are excluded; (3) Only one representative image among the images of the same area orthe same perspective of the patient is preserved.	NR	Thyroid Nodule/Thyroid Gland
	Sun et al,2024	NR	NR	Benign/Malignant
	Sun et al,2024	NR	NR	Benign/Malignant
	Sun et al,2024	NR	NR	Benign/Malignant
	Lu et al,2023	NR	NR	Benign/Malignant
	Li et al,2023	NR	NR	Malignant
	Li et al,2023	NR	NR	Benign/Malignant
	Li et al,2023	(1) Diagnosed as papillary thyroid carcinoma post-surgery (Identified as malignant thyroid nodule(s) by experts); (2) No major structural violations and no extensive transfer; (3) No history of neck surgery, radiotherapy and hyperplastic blood stasis; (4) No coagulation dysfunction, no severe cardiopulmonary insufficiency; (5) No cervical lymph node enlargement and fusion according to preoperativ…	(1) High resolution without fuzzy region; (2) Well-defined nodule boundary; (3) Obvious features and distinct contrast between foreground and background; (4) Complete image with whole malignant nodules within; (5) Nodules should be as regular as possible and non-vascularized;	Malignant
	Li et al,2023	NR	NR	Benign/Malignant
	Chen t al,2023	NR	NR	Benign/Malignant
	Ali et al.2024	NR	NR	Benign/Malignant
	Ali et al.2024	(1) Each image contains at least one thyroid nodule area; (2) Lymphatic images or images containing a large number of colored areas are excluded; (3) Only one representative image among the images of the same area orthe same perspective of the patient is preserved.	NR	Thyroid Nodule/Thyroid Gland
	Ajilisa et al,2022	NR	NR	Benign/Malignant
	Rehman et al,2021	NR	NR	Benign/Malignant
	Shankarlal et al,2020	NR	NR	Benign/Malignant
Detection	Agustin et al,2024	NR	NR	Benign/Malignant
	Buda et al,2019	NR	(1)Patients who had initial nondiagnostic or indeterminate cytologic results and without subsequent cytologic or histologic diagnoses; (2)Nodules in which images on one or both orthogonal planes were missing; (3)Cases that did not contain images with proper caliper measurement marks (at least one caliper measurement on one plane and two on the other)	Benign/Malignant
	Chen et al,2023	NR	NR	Benign/Malignant
	Gong et al,2023	(1)Thyroid nodules classified into 4 categories according to ACR TI-RADS2; (2)The diameter of thyroid nodule is 3–40 mm; (3)No history of thyroid surgery such as thyroid surgery and fine needle aspiration (FNA).	(1)Patient age < 18; (2)Pregnant or lactating; (3)Severe cardiopulmonary disease.	Benign/Malignant
	He et al,2021	(1) Patients over 18 years old; (2) Patients who underwent a thyroidectomy or an FNA pathological examination; (3) Patients who underwent preoperative ultrasonic examination of their thyroid nodules; (4) Patients with surgical or FNA pathological results.	Patients with FNA pathological results of the Bethesda System (TBS) class I, III, and IV who could not be diagnosed, or with nodules that could not be identified as either benign or malignant.	Benign/Malignant
	Li et al,2023	NR	NR	Benign/Malignant
	Liu et al,2022	(1) They were aged ≥ 20 years; (2) They had undergone thyroid ultrasound examination for nodules > 5 mm in diameter.	(1)Nondiagnostic without subsequent definite cytology or histology ; (2)Indeterminate cytology (included atypia of undetermined significance (AUS) and follicular lesion of undetermined significance (FLUS)) but without subsequent definite cytology or histology; (3)Incomplete imaging	Benign/Malignant
	Si et al,2023	NR	Lack of definitive cytopathologic results or incomplete US imaging data	Benign/Malignant
	Srivastava et al,2022	NR	NR	Benign/Malignant
	Srivastava et al,2023	(1) Images having clear boundary of the nodules; (2) Images having one or multiple nodules; (3) Patients having age greater than 16 years ; (4) Patients with the confirmed thyroid nodules problem	(1) Excluded the images which were zoomed in or zoomed out; (2)Patients having age less than 16 years; (3)patients without confirmed thyroid nodules problem.	Benign/Malignant
	Tong et al,2023	Patients aged 18 years or older with thyroid nodules detected by ultrasonography who obtained a definitive benign or malignant pathologic result (surgical specimen or fine-needle aspiration [Bethesda category II or VI]) were eligible for inclusion.	Patients with low-quality ultrasonographic images (eg, with severe artifacts or a low-resolution image) were excluded.	Benign/Malignant
	Xu et al,2023	(1) The neck could be sufficiently exposed to complete the US examination; (2) The nodules assessed by US corresponded to those diagnosed pathologically; (3) No history of neck radiation therapy; (4) No history of thyroid surgery.	Patients with inadequate US data acquisition and those without definitive pathologic results were excluded.	Benign/Malignant
	Zhao et al,2020	NR	(1) Nodules that had inconclusive diagnoses of cytologic findings including nondiagnostic or unsatisfactory, atypia of undetermined significance or follicular lesion of undetermined significance (AUS/FLUS), follicular neoplasm or suspicion of follicular neoplasm (FN/SFN), and suspicion for malignancy, without undergoing surgical resection; (2) Nodules that were not imaged successfully with SWE; (…	Benign/Malignant
	Zheng et al,2023	(1) With clear postoperative pathological diagnosis; (2) For the malignant TNs, only papillary thyroid carcinoma were included; (3) The time interval between US and surgery was less than 3 months; (4) Transverse and longitudinal planes of a same TN can be obtained in US grayscale mode.	(1) Recognition for TNs was affected due to measurement calipers or other markers in US images (The TNs were covered by labels; or the measurement calipers of the TNs were larger than half or more of the minimum diameter of the TNs; and there had solid or dashed lines between the measurement calipers); (2) Unsatisfactory image quality for other reasons; (3) The pathological finding showed maligna…	Benign/Malignant
	Zheng et al,2022	NR	NR	Benign/Malignant
	Zhou et al,2023	(1) Pathological findings obtained with FNA or surgical resection; (2) Ultrasound examination performed within 1 month before surgery or FNA; (3) Complete clinical and ultrasound data.	(1) Biopsy or resection prior to ultrasound examination,; (2) Patients who received preoperative treatment (radiofrequency or microwave ablation, radiotherapy and chemotherapy); (3) Unknown pathological information	Benign/Malignant
	He et al,2022	(1) Patients over 18 years old; (2) Patients who underwent a thyroidectomy or an FNA pathological examination; (3) Patients who underwent preoperative ultrasonic examination of their thyroid nodules; (4) Patients with surgical or FNA pathological results.	Patients with FNA pathological results of the Bethesda System (TBS) class I, III, and IV who could not be diagnosed, or with nodules that could not be identified as either benign or malignant.	Benign/Malignant
	Yang et al,2023	Patients with follicular thyroid nodules (FNs) who underwent primary thyroidectomy and had a complete preoperative thyroid examination in the participating clinical centers (including general surgery or head and neck surgery in several hospitals). All patients were pathologically diagnosed as follicular thyroid carcinoma (FTC) or follicular adenoma (FA).	(1) No accessible preoperative ultrasound examinations ; (2) Histologically proven Non-invasion follicular thyroid neoplasm with papillary-like nuclear features (NIFTP) or no definite histologically proven FTC ; (3) History of thyroidectomy or coexistence of other head and neck carcinoma	Benign/Malignant
	Chen et al,2024	(1) Patients aged ≥18 years; (2) Nodule classified as C-TIRADS 4 (with at least one malignant sign); (3) Some suspicious malignant nodules that needed CEUS examination to exclude mummified nodules before FNA, and some cystic-solid nodules which were classified as C-TIRADS 3 but the most component were the solid and were eccentric distribution; (4) CEUS examination procedures that contained “doubl…	(1) Allergy to any of the components in the ultrasound contrast agent; (2) Nodules with macrocalcification during B-mode ultrasound examination; (3) FNA pathological results incomplete or categorized as Bethesda I, III, and IV; (4) CEUS videos with severe motion.	Benign/Malignant
	Koh et al,2020	Thyroid nodules 10 mm or larger with appropriate cytologic or pathologic reports	Thyroid nodules diagnosed as category I, III, IV,or V without further confirmation	Benign/Malignant
	Liu et al,2019	The benign lesions include goiter, thyroiditis, and thyroid adenoma. Malignant nodules include papillary and follicular thyroid cancer.	NR	Benign/Malignant
	Sun et al,2022	NR	NR	Benign/Malignant
	Ye et al,2020	(1) Age > 18 years; (2) Not received hormone therapy, chemotherapy, or radiation therapy; (3) Thyroid nodule diameter > 5 mm.	Images without diagnostic, indeterminate cytologic or histological results	Benign/Malignant
	Zhang et al,2018	(1) Greatest nodule diameter ≤2.5 cm,； (2) No previous surgery or USguided percutaneous thermotherapy； (3) Conventional US examination and RTE within 1 month before thyroidectomy.	(1) They had coalescent thyroid lesions that were not clearly distinguishable； (2) Pathology provided ambiguous diagnostic findings for their nodules.	Benign/Malignant
	Chen et al,2021	NR	NR	Benign/Malignant
	Kwon et al,2020	NR	NR	Benign/Malignant
	Fu et al,2023	(1)Patients aged 18 years or older; (2)Patients underwent FNAB with or without receiving a blood test.	If patients had any abnormal thyroid function test results or had a prior diagnosis of Hashimoto’s thyroiditis or Graves’ disease.	Benign/Malignant
