# Supplementary material for: Performance Evaluation of Deep Learning for the Detection and Segmentation of Thyroid Nodules: Systematic Review and Meta-Analysis
Source: J Med Internet Res. 2025 Aug 14;27:e73516. doi: 10.2196/73516 (PMC12352704; doi:10.2196/73516)
Supplement: Multimedia Appendix 3 [file jmir-v27-e73516-s003.xlsx]

## Sheet: Sheet1
Task type	Author [ref], year	Reference standard	Type of internal validation	External validation	Data type
Segmentation	Zhou et al,2022	TIRADS+FNAC	NR	NO	ultrasound
	Xu,2024	TIRADS+FNAC	NR	NO	ultrasound and biopsy
	Wang et al,2023	FNAC	10-fold cross-validation	NO	ultrasound and biopsy
	Wang et al,2023	TIRADS+FNAC	10-fold cross-validation	NO	ultrasound and biopsy
	Usman et al, 2024	TIRADS+FNAC	10-fold cross-validation	NO	ultrasound and biopsy
	Usman et al, 2024	TIRADS+FNAC	10-fold cross-validation	NO	ultrasound and biopsy
	Sun et al,2024	TIRADS+FNAC	NR	NO	ultrasound and biopsy
	Sun et al,2024	TIRADS+FNAC	NR	NO	ultrasound and biopsy
	Sun et al,2024	TIRADS+FNAC	NR	NO	ultrasound and biopsy
	Lu et al,2023	TIRADS+FNAC	5-fold cross-validation	NO	ultrasound and biopsy
	Li et al,2023	TIRADS+FNAC	10-fold cross-validation	NO	ultrasound and biopsy
	Li et al,2023	TIRADS+FNAC	10-fold cross-validation	NO	ultrasound and biopsy
	Li et al,2023	Expert consensus+Biopsy	10-fold cross-validation	NO	ultrasound and biopsy
	Li et al,2023	TIRADS+FNAC	10-fold cross-validation	NO	ultrasound and biopsy
	Chen et al,2022	TIRADS+FNAC	NR	NO	ultrasound and biopsy
	Ali et al,2024	TIRADS+FNAC	5 fold Cross Validation	NO	ultrasound and biopsy
	Ali et al,2024	TIRADS+FNAC	5 fold Cross Validation	NO	ultrasound and biopsy
	Ajilisa et al,2022	TIRADS+FNAC	5 fold Cross Validation	NO	ultrasound and biopsy
	Rehman et al,2021	TIRADS	NR	NO	ultrasound and biopsy
	Shankarlal et al,2020	Expert consensus	NR	NO	ultrasound and biopsy
Detection	Agustin et al,2024	TIRADS	NR	NO	ultrasound and biopsy
	Buda et al,2019	TIRADS+FNAC	10-fold cross-validation	NO	ultrasound and biopsy
	Chen et al,2023	Expert consensus	NR	NO	ultrasound and biopsy
	Gong et al,2023	FNAC	NR	NO	ultrasound and biopsy
	He et al,2021	FNAC	5-fold cross-validation	NO	Noncontrast-enhanced CTs and biopsy
	Li et al,2023	FNAC	5-fold cross-validation	NO	ultrasound and biopsy
	Liu et al,2022	TIRADS+FNAC	NR	NO	ultrasound and biopsy
	Si et al,2023	TIRADS+FNAC	NR	NO	ultrasound and biopsy
	Srivastava et al,2022	TIRADS+FNAC	NR	NO	ultrasound and biopsy
	Srivastava et al,2023	TIRADS+FNAC	NR	NO	ultrasound and biopsy
	Tong et al,2023	TIRADS+FNAC	NR	NO	ultrasound and biopsy
	Xu et al,2023	TIRADS+FNAC	NR	NO	ultrasound and biopsy
	Zhao et al,2020	TIRADS+FNAC	NR	NO	ultrasound and biopsy/shear-wave elastography
	Zheng et al,2023	Biopsy+Expert consensus	NR	NO	ultrasound and biopsy
	Zheng et al,2022	Biopsy+Expert consensus	NR	NO	ultrasound and biopsy
	Zhou et al,2023	Biopsy+Expert consensus	10-fold cross-validation	NO	ultrasound and biopsy
	He et al,2022	TIRADS+FNAC	NR	NO	ultrasound and biopsy
	Yang et al,2023	FNAC	NR	NO	ultrasound and biopsy
	Chen et al,2024	TIRADS+FNAC	10-fold cross-validation	NO	ultrasound and biopsy
	Koh et al,2020	FNAC	NR	YES	ultrasound and biopsy
	Liu et al,2019	Biopsy	Leave-one-out cross-validation	NO	CT and biopsy
	Sun et al,2022	FNAC	NR	NO	ultrasound and biopsy
	Ye et al,2020	Biopsy+Expert consensus	9-fold cross-validation	NO	ultrasound and biopsy
	Zhang et al,2018	FNAC	10-fold cross-validation	NO	ultrasound and biopsy
	Chen et al,2021	Biopsy	NR	NO	ultrasound and biopsy
	Kwon et al,2020	Biopsy	4-fold cross-validation	NO	ultrasound and biopsy
	Fu et al,2023	TIRADS+Bethesda+FNAB	5-fold cross-validation	NO	ultrasound and biopsy
