# Supplementary material for: Performance Evaluation of Deep Learning for the Detection and Segmentation of Thyroid Nodules: Systematic Review and Meta-Analysis
Source: J Med Internet Res. 2025 Aug 14;27:e73516. doi: 10.2196/73516 (PMC12352704; doi:10.2196/73516)
Supplement: Multimedia Appendix 4 [file jmir-v27-e73516-s004.xlsx]

## Sheet: Sheet2
Task type	Author [ref], year	Indicator defifinition		Algorithm			Data source
		Device	Exclusion of poor- quality cases	Algorithm architecture	ML/DL	Transfer learning applied	Source of data	Data range	Open access data
Segmentation	Zhou et al,2022	NR	NR	H-Net	DL	YES	TNUI-2021 Dataset( Fujian Medical University Union Hospital )	2021	YES
	Xu et al,2024	GE Logiq E9, ARIETTA 850, RESONA 70B	NR	Improved UNet network	DL	NR	TN3K Dataset(School of Computer Science and Engineering and partner hospital)	2016.1-2020.8	YES
	Wang et al,2023	Phillips, HITACHI, GE	NR	MSAC-Unet	DL	NR	TND-PUH3 Dataset(Peking University Third Hospital)	NR	NO
	Wang et al,2023	TOSHIBA Nemio 30 and a TOSHIBA Nemio MX	NR	MSAC-Unet	DL	NR	DDTI Dataset(Faculty of Medicine of the National University of Colombia)	NR	YES
	Usman et al, 2024	TOSHIBA Nemio 30 and a TOSHIBA Nemio MX	NR	MAXed-Net	DL	NR	DDTI Dataset(Faculty of Medicine of the National University of Colombia)	NR	YES
	Usman et al, 2024	GE Logiq E9, ARIETTA 850, RESONA 70B	NR	MAXed-Net	DL	NR	TN3K Dataset(School of Computer Science and Engineering and partner hospital)	2016.1-2020.8	YES
	Sun et al,2024	TOSHIBA Nemio 30 and a TOSHIBA Nemio MX	NR	GLF-NET	DL	NR	DDTI Dataset(Faculty of Medicine of the National University of Colombia)	NR	YES
	Sun et al,2024	TOSHIBA Nemio 30 and a TOSHIBA Nemio MX	NR	CRSA-Net	DL	NR	DDTI Dataset(Faculty of Medicine of the National University of Colombia)	NR	YES
	Sun et al,2024	NR	NR	CRSA-Net	DL	NR	TN-SCUI-2020 dataset(Ruijin Hospital Shanghai Jiaotong University School Of Medicine;CMUAA）	2020	YES
	Lu et al,2023	NR	NR	CouplaNet	DL	NR	TN-SCUI-2020 dataset(Ruijin Hospital Shanghai Jiaotong University School Of Medicine）	2020	YES
	Li et al,2023	NR	NR	Weakly supervised deep active contour model	DL	NR	350UNTI(Department of Ultrasound, Fudan University Shanghai Cancer Center, China)	NR	NO
	Li et al,2023	TOSHIBA Nemio 30, TOSHIBA Nemio MX	NR	Weakly supervised deep active contour model	DL	NR	DDTI Dataset(Faculty of Medicine of the National University of Colombia)	NR	YES
	Li et al,2023	Aplio500 ultrasound machine with a 5–14MHZ probe	NR	TCNet	DL	NR	MTNS-Dataset(Shandong Provincial Hospital Affiliated to Shandong First Medical University)	NR	NO
	Li et al,2023	NR	NR	TCNet	DL	NR	TN-SCUI-2020 dataset(Ruijin Hospital Shanghai Jiaotong University School Of Medicine;CMUAA）	2020	YES
	Chen ea al,2023	GE LOGIQ E9 Ultrasound Machine	NR	FDE-Net	DL	YES	Japan Friendship Hospital of China	NR	NO
	Ali et al.2024	TOSHIBA Nemio 30 and a TOSHIBA Nemio MX	NR	CIL-Net	DL	YES	DDTI Dataset(Faculty of Medicine of the National University of Colombia)	NR	YES
	Ali et al.2024	NR	NR	CIL-Net	DL	YES	TN3K Dataset(School of Computer Science and Engineering and partner hospital)	2016.1-2020.8	YES
	Ajilisa et al,2022	TOSHIBA Nemio 30 and a TOSHIBA Nemio MX Ultrasound devices	NR	Hybrid ResUNet-3	DL	NR	DDTI Dataset(Faculty of Medicine of the National University of Colombia)	NR	YES
	Rehman et al,2021	TOSHIBA Nemio 30, TOSHIBA Nemio MX	NR	CNN	DL	YES	TDID Dataset(Faculty of Medicine of the National University of Colombia)	NR	YES
	Shankarlal et al,2020	NR	NR	CNN	DL	NR	Open access Dataset	NR	YES
Detection	Agustin et al,2024	TOSHIBA Nemio 30, TOSHIBA Nemio MX	YES	Residual U-Net	DL	NR	DDTI Dataset(Faculty of Medicine of the National University of Colombia)	NR	YES
	Buda et al,2019	Antares and Elegra, Siemens Healthineers, Erlangen, Germany; ATL HDI 5000 and iU22, Philips, Best, the Netherlands; Logic E9, GE Healthcare, Waukesha, Wis	NR	A multitask deep convolutional neural network	DL	NR	A single institution	2006.8-2010.5	NO
	Chen et al,2023	NR	YES	ThyroidNet	DL	NR	Zhongda Hospital, affiliated with Southeast University, Nanjing, Jiangsu, China	NR	NO
	Gong et al,2023	IEMENS Sequoia (linear array probe, frequency 4–9 MHz), CANON Aplio500 (linear array probe, frequency 5–10 MHz) ,CANON Aplio 300 (linear array probe, frequency 5–10 MHz).	YES	Artificial Intelligence-Assistant Diagnostic System Combined With Contrast-Enhanced Ultrasound	ML	NR	Shanghai Fourth People’s Hospital, School of Medicine, Tongji University	2020.10-2022.10	NO
	He et al,2021	CT platforms (SIEMENS Definition)	YES	Noncontrast-enhanced CTs using deep convolutional neural networks	DL	NR	NR	2009.5-2019.8	NO
	Li et al,2023	SIEMENS ACUSON NX3 Elite, Philips EPIQ7, GE VOLUSON S8, etc.	NR	SDA-Net	DL	YES	From different sites and hospitals in real clinical settings	NR	NO
	Liu et al,2022	GE Logiq 9, Logiq E9, Logiq S8 (GE Medical Systems); Aixplorer (Supersonic Imagine); Philips IU22,EPIQ 7 (Philips Medical Systems); Siemens ACUSON Juniper, Sequoia, S2000 (Siemens Medical Solutions); Toshiba Aplio 400 (Toshiba Medical Systems Corp.); Hitachi Aloka ProSound ALPHA 10 (Hitachi-Aloka Medical); Esaote MyLab 70 (Esaote); and Mindray Resona 7 T, DC-8 (Mindray Medical International).	YES	Artificial intelligence–optimized ACR TIRADS	DL	NR	From five different centers in China	2017.1-2020.7	NO
	Si et al,2023	Aplio-300; Toshiba Corporation, Tokyo, Japan	YES	AI TIRADS	ML	NR	Department of Ultrasound, The First Affiliated Hospital of Zhengzhou University, Zhengzhou, China	2010.1-2017.8	NO
	Srivastava et al,2022	Voluson E-10, MindrayResona 7, SIEMENS Healthineers, and Voluson E-8 Ultrasound devices with 3–11 MHz convex and linear transductors	YES	GSO-CNN-based model	DL	NR	Kriti Scanning Center, Prayagraj, Uttar Pradesh, India duly	2020.7-2021.3	NO
	Srivastava et al,2023	Voluson E-10, MindrayResona 7, SIEMENS Healthineers, and Voluson E-8 Ultrasound devices with 3–11 MHz convex and linear transductors	YES	Optimizing CNN based model	DL	NR	Kriti Scanning Center, Prayagraj, Uttar Pradesh, India duly	2020.7-2021.3	NO
	Tong et al,2023	Philips, Toshiba, Siemens, Vinno, Hitachi, Aloka, GE Healthcare, Supersonic, Mindray, and Esaote	YES	Artificial Intelligence Decision Aids	ML	NR	The first Affiliated Hospital of Sun Yat-sen University and the Third Affiliated Hospital of Sun Yat-sen University, Guangzhou, China	2018.7.1-2019.7.31	NO
	Xu et al,2023	NR	YES	AI Models	ML	NR	From 208 hospitals that are members of the Chinese Artificial Intelligence Alliance for Thyroidand Breast Ultrasound, or CAAU, across 31 provinces and municipalities.	2017.11- 2019.1	YES
	Zhao et al,2020	Aixplorer, Supersonic Imagine, Paris, France	YES	ML‐assisted US	ML	NR	The Shanghai Tenth People’s Hospital and the Ma'anshan People’s Hospital (106 nodules in 102 patients from February 2019 to April 2019)	2017.9-2019.1; 2019.2-2019.4	NO
	Zheng et al,2023	Philips EPIQ 5, Philips IU 22, GE LOGIQ E9, SUMSUNG RS80A, Supersonic Aixplorer and Mindray Resona 7S	YES	AI-CADS	ML	NR	Sir Run Run Shaw Hospital, School of Medicine, Zhejiang University, Hangzhou, China	2019.1-2019.7	NO
	Zheng et al,2022	NR	NR	Improved Cascade Mask R-CNN	DL	YES	First Affiliated Hospital of Nanchang University	2017-2018	NO
	Zhou et al,2023	NR	NR	Based on an all-optical diffraction neural network	DL	NR	Institute and Hospital of Oncology, Tianjin Medical University	2013.1-2018.12	NO
	He et al,2022	NR	NR	AI system	ML	YES	The first Affiliated Hospital of Guangzhou Medical University	2019.3-2017.7	NO
	Yang et al,2023	NR	YES	A deep learning model - FThyNet	DL	YES	Department of General Surgery, XXX Hospital (Center A), XXX Hospital (Center B), Department of General Surgery, XXX Hospital (Center C), XXX Hospital and Institute (Center D) and XXX Hospital (Center E)	2015-2022	NO
	Chen et al,2024	L14-3U transducer (frequency: 3–9 MHz) from the Resona 9 device (Mindray, Shenzhen, China) ； L12-5 transducer (frequency: 5–12 MHz) from the iU22 device (Philips, Amsterdam, The Netherlands)	NR	Enhanced ultrasound key frames	ML	NR	Department of Ultrasound, Shengjing Hospital of China Medical University, Shenyang, China	2019.9-2023.2	NO
	Koh et al,2020	NR	NR	CNNE2	DL	YES	Severance Hospital;Samsung Medical Center;CHA Bundang Medical Center;Kyung Hee University Hospital	2004-2019	NO
	Liu et al,2019	16-channel Helical CT scanner (Sensation, Siemens Medical Solution)	NR	CAD system	ML	NR	Ruian People Hospital (Zhejiang, China)	2015.2-2015.1	NO
	Sun et al,2022	GE Logiq E9 or GE Logiq S7 (GE Healthcare, Milwaukee, WI)	NR	CAD system	ML	YES	Peking Union Medical College, Beijing	2016.6-2016.12	NO
	Ye et al,2020	Esaote MyLab twice (Genova, Italy).;GE LOGIQ E9 (USA);Philips EPIQ 5 (Amsterdam, the Netherlands);Philips EPIQ 7 (Amsterdam, Netherlands); Siemens S3000 (Buffalo, USA);Supersonic imagine (aixplorer, Aix-en-Provence, France), etc	NR	VGG - 16	DL	YES	First Affiliated Hospital of Nanjing Medical University	2018.1-2019.9	NO
	Zhang et al,2018	HI Vision 900, HI Vision Ascendus and HI Vision Preirus color ultrasound units from Hitachi (Tokyo, Japan)	NR	Nine machine learning algorithms	ML	NR	The First Affiliated Hospital of Jinan University, Guangzhou, Guangdong, China	2011.4-2016.6	NO
	Chen et al,2021	NR	NR	GoogLeNet	DL	YES	The hospitals（anonymity）	NR	NO
	Kwon et al,2020	EPIQ 5G, HI VISION Ascendus, and EUB-7500	NR	DCNN	DL	YES	Korea Institute of Radiological & Medical Sciences	NR	NO
	Fu et al,2023	Affiniti 30, Philips, Netherlands	NR	Swin - T	DL	YES	The hospitals（anonymity）	2016.1-2021.6	NO
